# Supplementary material for: Role of ethics, meritocracy, and professionalism in public sector reforms: A Q methodology study
Source: PLoS One. 2026 Feb 20;21(2):e0342981. doi: 10.1371/journal.pone.0342981 (PMC12923134; doi:10.1371/journal.pone.0342981)
Supplement: S1 File — S1 Table. List all Q-sample statements used in the Q methodology process. S2 Table. Factor loading for each factor and participants with flagged sorts are marked in bold. S1 Data. (ZIP) [file pone.0342981.s001.zip]

Archive with 3 entries (3 files):
- S1 Data.xlsx
- S1 Table.docx
- S2 Table.docx
