# Supplementary material for: Role of ethics, meritocracy, and professionalism in public sector reforms: A Q methodology study
Source: PLoS One. 2026 Feb 20;21(2):e0342981. doi: 10.1371/journal.pone.0342981 (PMC12923134; doi:10.1371/journal.pone.0342981)
Supplement: S1 File — S1 Table. List all Q-sample statements used in the Q methodology process. S2 Table. Factor loading for each factor and participants with flagged sorts are marked in bold. S1 Data. (ZIP) [file pone.0342981.s001.zip › S1 Data.xlsx]

## Sheet: S1 Dataset
1	2	0	-2	-2	-2	0	0	1	-3	2	1	-1	-4	5	-1	-5	2	5	1	1	-5	4	-2	-1	1	0	4	3	3	3	-3	-4	-3	-2	3	2	0	0	-4	-1	-1	2	4	-3
2	-1	0	-5	-2	5	-2	-3	1	2	1	3	4	0	2	-2	4	2	-3	0	-3	-2	-2	0	-1	-4	-4	-1	-1	3	-4	-5	-1	1	2	5	0	2	3	1	-3	4	3	1	0
3	-4	2	1	-1	3	-3	1	-2	4	2	-1	2	-2	5	1	0	0	-4	0	-2	-1	5	3	-2	-3	-1	3	-2	-3	-5	-3	-1	1	3	1	-5	0	0	2	0	4	-4	2	4
4	0	1	2	-3	1	2	-2	1	2	-5	-2	0	5	-5	1	-2	-3	3	0	-1	-1	-2	-1	-2	-1	3	3	0	-4	4	1	0	2	4	-4	-4	-3	2	3	-1	-3	4	5	0
5	-3	2	-2	-3	2	3	1	-3	2	3	4	-2	-1	0	-5	0	-1	-2	1	-5	-4	-3	0	0	3	4	2	0	2	-1	-1	5	1	-2	4	5	3	-1	1	-2	-4	1	0	-4
6	-1	-1	1	0	-3	1	5	4	0	4	-4	0	-4	-3	-3	0	4	1	2	-1	2	-1	-1	-5	-2	5	-2	3	-2	-2	-3	3	-5	-4	3	3	2	2	-2	0	0	1	2	1
7	2	-5	-3	-3	-1	-5	4	-2	-2	-4	-2	1	1	0	-3	3	3	1	2	-4	1	-1	2	0	-1	0	1	-1	5	-4	0	4	-2	-2	3	0	5	2	-1	3	4	2	0	-3
8	-1	1	1	2	3	0	0	-4	2	-5	0	-4	0	5	0	3	-5	2	1	3	-3	-2	4	-3	-3	-1	4	1	-2	-3	-2	-1	-1	-2	1	5	2	-4	2	-2	4	3	-1	0
9	-1	4	5	-5	0	1	2	4	-4	3	-2	-2	2	-4	-1	0	-1	4	-2	0	0	-3	2	-1	0	3	3	-5	-3	-3	1	-3	2	0	1	-2	-4	5	1	-2	1	3	-1	2
10	3	3	5	-3	2	-1	2	1	5	-5	4	4	1	-2	0	0	4	1	-1	0	-3	-4	-1	1	-4	2	0	1	0	3	-3	-3	3	2	-2	-2	-2	0	-1	-4	-5	2	-1	-2
11	0	3	2	-3	-1	-4	-3	-2	-2	5	1	3	1	-1	3	-2	4	2	1	0	2	5	-1	-3	0	-1	3	4	-4	-3	-5	4	-2	1	0	0	1	0	-2	2	-1	-5	2	-4
12	1	-2	5	-2	3	1	4	3	-1	-3	-4	2	4	1	0	2	0	0	0	-3	-3	-1	-2	-5	-2	0	3	4	0	-1	5	-1	-1	2	1	-4	-5	-2	-4	2	1	3	-3	2
13	0	-5	2	3	4	-3	3	-2	-2	2	0	2	-4	-3	3	-1	1	5	-3	0	1	1	3	0	-1	-1	5	-1	2	-2	1	-2	-5	-3	2	-4	0	0	4	4	-1	-2	-4	1
14	1	5	3	1	-1	-2	2	4	-5	3	-3	-2	4	0	2	-1	3	-4	0	-3	4	-4	-1	-1	-2	0	1	5	2	-1	0	2	-3	1	3	-2	2	1	-2	-4	-5	-3	0	0
15	5	-2	2	-3	-2	3	-1	-4	0	2	-5	2	-3	-5	-3	-1	0	3	4	1	-3	5	4	-4	1	0	-2	2	4	-2	1	1	0	-1	-2	1	3	0	-1	2	3	-1	0	-4
16	0	-2	1	-1	-2	-2	4	-3	4	2	1	-1	1	-2	-5	-1	1	-1	2	2	0	-5	3	5	-4	-3	-1	-4	4	-3	0	0	2	3	-2	1	-4	3	5	0	0	2	3	-3
17	5	1	1	-1	3	0	2	-3	1	4	2	2	-1	-3	0	-1	1	0	-3	4	-5	3	3	0	-4	-2	0	-1	-3	3	-4	2	-2	-2	-2	5	-5	-2	4	2	0	-1	-4	1
18	0	1	3	0	-5	0	3	2	2	-1	3	-3	1	-1	-3	-1	2	-1	-2	-2	-4	4	-1	0	1	0	-4	1	5	-4	4	4	-3	1	0	-5	3	2	-2	2	-3	-2	-2	5
19	5	5	1	-1	-1	-2	-3	0	-1	-2	-2	3	-1	0	3	-2	2	2	0	2	-2	-5	0	2	1	0	-4	-5	0	4	3	-4	1	1	2	1	-1	-3	-3	-4	4	-3	3	4
20	3	0	-4	2	-3	-5	-3	0	2	4	4	1	0	3	-1	-1	-4	-1	1	1	0	2	-5	-1	2	-2	5	-2	3	-2	4	-1	0	-3	-3	-2	-2	0	-4	1	1	5	3	2
21	-2	1	5	1	-4	-4	1	-1	-1	2	-2	-1	0	-3	-5	-3	5	-4	2	0	-2	0	2	-3	1	3	-1	-3	-1	2	4	2	3	3	1	0	3	-5	0	-2	0	4	4	-2
22	-2	0	-4	-3	-2	-4	2	-1	-2	3	2	-3	2	-5	-4	-2	1	-1	1	-1	4	2	0	-1	0	-2	-5	3	3	-3	5	2	4	4	3	0	-1	-3	0	1	1	0	5	1
23	-3	-1	3	-2	-1	-2	-3	0	4	-4	-2	-2	-1	0	-5	1	3	1	5	1	-4	-1	0	2	2	0	5	3	0	-5	-3	1	-3	4	1	0	2	2	-1	4	-2	2	-4	3
24	-2	1	4	-4	-1	0	-2	3	0	-1	-3	2	-1	2	2	-3	4	3	1	1	-3	-3	0	2	5	-2	1	5	-4	3	-2	-2	0	-4	-5	-5	-1	1	3	4	-1	0	0	2
25	-4	2	-2	2	-1	5	-1	3	-1	-5	0	-3	0	1	-2	4	5	-3	3	1	2	-2	1	-4	-1	-5	3	4	4	-2	0	2	-1	-3	-2	0	2	1	1	-4	0	-3	3	0
26	-3	1	-3	0	1	2	-2	-2	-1	1	-3	0	4	2	-1	-2	-3	-5	2	-2	-1	3	4	-4	-1	0	-1	-4	4	5	3	-4	0	0	2	2	5	3	-2	0	1	1	3	-5
27	-2	-4	0	5	1	0	-5	1	1	-2	1	-5	-3	2	2	2	-2	-3	-1	4	-1	4	-3	2	0	-4	0	3	0	-3	4	0	-1	3	-2	-1	5	-1	-2	2	3	1	3	-4
28	3	3	0	1	-3	-3	2	0	1	0	-1	0	-2	-1	-5	3	4	-4	3	-1	-3	2	5	5	-2	-4	2	-5	-2	1	-2	-4	0	4	-2	-1	4	2	1	2	-1	1	0	-3
29	0	-3	-3	-5	-2	1	-2	1	0	3	0	-3	2	-1	3	-3	-1	1	2	3	4	2	-4	5	0	-2	-2	-4	-1	4	-5	-4	0	0	1	-2	-1	4	1	3	2	5	2	-1
30	-1	3	0	3	0	4	-2	4	1	5	-1	3	-5	-2	-1	-5	3	4	1	2	2	2	-1	0	1	-4	-3	5	-4	2	-1	-3	1	-2	1	0	-3	-4	-3	0	2	-2	-2	0
31	-1	1	-4	-2	-3	-2	2	4	3	0	1	-5	-1	0	-2	2	0	0	-1	-1	3	2	-3	2	0	-5	1	5	-4	3	-3	-1	3	-2	5	0	4	-3	1	1	-4	4	-2	2
32	5	-4	1	3	0	4	2	-3	-1	-3	-5	5	3	0	-2	-1	2	-2	-5	-4	-1	2	0	2	1	-2	0	4	3	1	3	-2	-4	-3	1	0	-2	2	1	4	-1	-1	0	-3
33	-3	-1	-4	-5	-3	0	0	5	0	4	5	-4	-2	3	0	-2	3	-2	2	3	-5	4	1	2	-2	-1	1	2	-1	3	0	-4	0	1	4	-1	1	2	2	-2	-3	1	-1	-3
34	-3	3	1	-1	-3	0	4	-3	1	0	2	-1	0	-2	-5	1	1	3	-3	-4	-1	2	0	-2	4	-4	5	0	0	-2	3	-5	2	-2	3	4	-1	-2	2	-1	-4	1	5	2
35	1	2	3	1	2	-2	-1	2	0	0	0	3	1	-4	-1	-5	-2	-2	4	-5	-1	-3	-3	-4	2	-2	5	3	2	5	4	-2	0	3	0	4	-4	-3	1	-1	-3	1	-1	0
36	-4	5	-4	0	4	-2	-1	1	-4	-3	0	2	3	4	3	2	-2	0	-3	1	-3	3	0	1	-2	-3	2	1	-5	-5	3	-1	5	-2	2	0	1	0	-1	-1	2	-2	-1	4
37	0	-1	-5	-1	0	1	4	2	-5	1	0	-4	3	2	5	-1	2	1	3	-2	0	5	2	-1	3	-2	-2	-3	-4	2	0	1	-3	-4	-1	3	-2	-3	0	1	4	-3	-2	4
38	-2	-5	-3	-2	5	2	-2	0	5	4	3	-3	0	-1	3	0	2	-5	1	-3	-1	-1	-1	4	3	3	-4	-4	0	0	4	1	2	0	1	-2	-3	2	-1	1	2	-2	1	-4
39	3	-2	-1	3	-4	-1	5	3	1	-4	-1	-2	0	0	-2	-5	1	4	2	0	-3	2	4	0	-3	-2	-3	1	-4	2	-5	5	-2	0	1	3	-3	1	2	2	-1	0	4	-1
40	4	-2	-3	3	-1	3	-3	0	-5	-4	-3	4	0	-1	2	1	-1	0	1	1	-1	2	3	5	0	0	2	2	5	-3	0	-4	-5	1	-2	3	1	4	-1	-2	-4	-2	-2	2
41	-1	-4	-4	1	0	-3	0	-1	3	1	5	4	-5	-3	2	1	-2	1	-1	-2	3	4	4	0	2	-2	-1	5	-3	3	1	-1	0	2	0	0	-2	-2	2	-4	3	-3	2	-5
42	3	2	-4	-2	4	-3	1	3	2	2	3	0	-1	-2	0	0	1	0	-3	4	-5	-3	-4	2	0	2	-1	-1	4	-5	-4	-2	0	3	1	-2	-3	5	-1	-1	1	-2	5	1
43	4	1	5	3	-4	5	-1	0	-4	0	-3	-5	-2	1	-2	-3	1	3	-3	1	-4	4	-1	2	3	2	2	2	1	-2	3	-1	0	0	-3	0	-5	-2	-1	0	4	-2	-1	2
44	5	-3	-2	-1	-5	-3	-1	2	1	-3	-4	0	0	4	1	0	-2	-5	2	-2	1	1	-1	2	-4	5	1	4	4	-1	2	-2	3	0	-3	0	3	3	-1	3	2	-4	-2	0
45	-2	-3	2	5	2	-4	-4	-5	3	5	-1	-1	0	-1	-1	-3	1	1	2	-3	0	1	2	0	1	-1	4	3	0	-2	-5	0	3	-4	0	4	4	-2	3	-2	2	-3	-2	1
46	-3	1	0	2	-2	-4	4	-5	2	1	-3	1	1	4	1	0	4	-5	-2	-2	-3	3	-2	-3	-4	-1	5	-1	0	-1	0	0	3	2	2	-4	2	5	3	-1	-1	0	-2	3
47	-1	0	-2	-1	-5	1	1	1	0	-2	-1	1	-2	5	0	0	5	-1	0	2	2	0	-2	-4	-5	-1	-2	-4	-3	2	-3	1	3	-3	-3	-4	4	2	3	4	3	3	2	4
48	1	1	-2	-2	0	-1	2	-3	0	-5	-1	-3	-4	0	-2	-3	-5	2	4	1	4	3	-1	0	3	3	-4	0	5	2	2	-1	-2	4	5	-1	2	1	-2	-4	3	0	-3	1
49	-2	5	2	1	-1	1	-3	3	5	-1	-3	0	3	0	-1	2	3	-2	-2	-4	-1	2	0	4	-3	2	-1	-4	1	4	1	0	-4	-2	-5	-3	1	4	0	-5	0	2	3	-2
50	0	-2	0	5	3	-3	3	-1	-2	-1	2	-1	2	-3	2	-4	-2	-3	-3	0	-4	3	1	2	-1	1	1	3	-4	-5	0	1	4	4	0	-2	4	0	-2	-1	2	5	1	-5
51	5	2	3	0	4	1	1	2	1	-3	-1	-2	-4	-5	-2	-1	-3	-2	0	-4	1	2	3	-3	-1	0	5	-2	4	0	-2	3	3	-4	2	-1	0	-5	4	2	-3	1	-1	0
52	-2	-1	-3	1	2	2	0	-3	1	-1	-2	3	-4	2	-4	-1	1	0	4	-1	-2	-5	5	5	0	0	-2	2	-1	-3	3	0	4	-5	-4	3	4	-2	0	1	1	-3	2	3
53	0	2	-4	-3	1	1	-2	0	1	2	-4	-4	3	0	-3	-2	-1	-1	4	0	0	2	-2	3	-3	5	-2	2	3	-1	1	-5	-5	-3	-1	-2	0	3	5	1	4	2	4	-1
54	4	1	2	0	-2	3	3	-4	-5	-4	-2	-5	-2	-3	-1	1	0	4	-1	2	-3	-2	-3	0	1	4	1	5	3	1	2	-3	-1	-1	-2	3	2	0	0	-4	-1	5	2	0
55	0	-4	3	2	-3	2	4	1	0	-5	-1	-3	1	-4	-4	0	4	5	4	0	-2	1	-3	0	-1	-3	-1	-1	5	-2	3	1	2	3	-1	2	2	-2	-5	1	-2	3	0	-2
56	2	-2	-2	-1	-4	3	1	1	5	4	-3	2	4	-1	-3	0	-4	-5	-4	3	5	-2	-1	1	2	0	-1	0	2	-5	-1	-2	1	1	3	0	3	0	-2	2	0	-3	4	-3
57	-3	2	-5	4	3	2	-1	0	-1	-1	0	1	1	-4	-4	-3	-3	-1	-2	5	3	-2	-1	-2	1	4	1	3	0	5	0	-3	-2	-5	3	1	0	-2	0	2	2	2	4	-4
58	2	-3	-1	1	-3	-5	3	1	-2	2	0	1	-3	4	0	-2	-2	2	3	4	-1	-1	-5	2	2	5	0	1	-1	-4	0	-4	-2	1	5	-3	-1	0	-4	3	-2	0	3	4
59	2	-5	0	-5	3	2	-3	3	1	-2	3	2	5	0	-1	0	1	2	0	4	4	-2	-4	-1	-2	3	0	-4	-1	1	-3	-3	5	-2	4	-1	1	0	-4	-3	-1	2	-2	1
60	1	-1	-2	-1	5	3	0	2	-5	-1	-3	1	-1	-3	1	3	-2	1	2	-1	4	-2	-4	-3	0	-2	-2	2	0	4	0	5	0	2	4	0	-5	2	3	-4	1	-3	3	-4
61	-2	0	2	3	1	-3	-1	1	4	2	3	3	-4	5	-5	-5	-3	1	-1	-1	0	-4	2	4	2	-4	0	-2	3	-2	1	-2	0	5	4	0	0	-2	2	-1	-1	-3	-3	1
62	1	-3	0	-2	4	-1	1	-4	2	2	2	-2	-4	1	-2	0	3	-3	-1	-2	-3	-1	0	1	1	3	2	0	-1	5	-5	-4	0	-2	-5	4	3	-3	2	-1	0	3	4	5
63	3	3	-1	3	2	1	2	4	0	-4	-3	-2	-1	4	2	1	2	5	-4	-1	-2	-1	0	3	-3	-3	2	0	-2	-5	-2	-3	-4	0	-5	1	5	1	-2	1	0	-1	0	4
64	0	0	-2	0	-1	0	4	2	0	3	3	5	-1	-1	1	5	-2	2	2	1	1	-2	-3	-1	0	-2	-3	-4	-4	-2	4	3	2	-3	-5	1	2	3	1	4	-4	-1	-3	-5
64	4	-3	-2	-2	1	-4	4	5	3	-3	-1	2	-2	-1	2	4	3	5	0	-5	-1	3	-4	0	2	0	0	3	1	-2	-1	-5	-2	-1	-3	-3	1	1	2	-4	1	2	0	0
66	-1	-1	-2	-4	2	1	-2	0	4	-2	3	-1	0	3	-3	5	-2	3	4	-2	1	0	1	3	-1	0	1	-4	-4	2	0	-3	-5	4	-3	-3	1	5	-5	2	-1	0	2	2
67	1	-5	-5	-1	0	-4	4	2	-4	5	1	-1	-2	-2	4	-1	1	-3	-2	-3	2	-2	-4	2	2	3	4	-1	0	0	-3	1	3	0	0	0	5	1	-1	2	-3	3	-2	3
68	-3	5	2	-3	-2	-1	-1	-2	1	-1	-5	0	0	4	3	2	-4	3	4	-4	-2	1	-1	-1	0	0	2	0	3	1	5	-5	-3	1	3	-4	1	4	2	-2	-2	0	2	-3

## Sheet: Statements
Number	Statements
1	Ethical behavior is foundational for successful public sector reforms, as it promotes fair resource allocation and mitigates discrimination.
2	While many public servants in Bangladesh strive to act ethically, systemic issues and a lack of ethics training often hinder their efforts, contributing to inefficiencies in service delivery.
3	Ethical lapses in public administration are often ignored due to weak oversight mechanisms, and existing codes of ethics are frequently symbolic without adequate enforcement.
4	Ethics reform in Bangladesh requires addressing the deep-rooted causes of corruption that pose significant challenges to public sector reforms.
5	Strengthening ethical codes and implementing harsher consequences for violations could enhance transparency and accountability.
6	Prioritizing ethical conduct over technological or structural reforms may be essential for meaningful change in governance.
7	Public administration reforms face challenges from entrenched corruption and are difficult to change through reform
8	Merit-based recruitment is crucial for enhancing the quality of public administration in Bangladesh.
9	Promotion practices often prioritize political connections over merit, undermining reform efforts.
10	Emphasizing merit in recruitment and promotions reduces nepotism and fosters accountability.
11	Although some view the current recruitment system as transparent, reforms are needed to ensure genuine meritocracy.
12	Sustainable public sector reforms depend on establishing a meritocratic foundation.
13	Merit-based systems should incorporate considerations of regional and social diversity to enhance inclusivity.
14	Political influence in appointments and career progression deters qualified professionals, diminishing reform impacts.
15	Performance-based promotions are essential to strengthen professionalism over tenure-based advancement.
16	The lack of meritocracy contributes to inefficiency and delays in achieving reform goals.
17	While meritocracy is vital, political will and leadership are also necessary to drive meaningful reforms in public administration.
18	Professionalism in public service should be prioritized over political loyalty to improve public administration quality.
19	A rigid bureaucratic culture in Bangladesh often limits skill development, leaving many public servants without essential professional competencies.
20	Continuous learning and development focused on leadership and management skills are essential for fostering professionalism in the public sector.
21	Political interference frequently undermines efforts to cultivate professionalism among public servants.
22	Mandatory training in policy analysis and service delivery, emphasizing strategic thinking and professional conduct, should be instituted for public servants.
23	Professionalism can be enhanced by promoting innovation and adaptability within public sector roles.
24	The ability to adapt to evolving governance demands is a key measure of professionalism in public administration.
25	Regularly updating and enforcing codes of conduct is necessary to maintain and strengthen professionalism.
26	A well-structured system for career advancement is essential for sustaining professionalism within public administration.
27	Public dissatisfaction with government services is closely linked to a lack of professionalism, which requires addressing the deep-seated patronage system and enhancing ethical standards, accountability, and fair compensation.
28	Public sector reforms in Bangladesh have not achieved their intended outcomes due to political challenges.
29	Public sector reforms should prioritize decentralizing power to local governments to improve public service delivery and better management of public resources.
30	Public sector reforms require strong political will, which is often lacking.
31	Without addressing corruption, public sector reforms will be ineffective.
32	The public sector needs a cultural shift toward transparency, accountability, and a focus on human resource development for meaningful reforms.
33	Professional development programs should be a central part of any reform effort.
34	Many public servants are resistant to reform due to fear of losing privileges.
35	Public administration reforms should aim to align Bangladesh with the Sustainable Development Goals (SDGs).
36	Past attempts at reform have failed due to poor coordination among ministries.
37	Improving salary structures Is essential to attract and retain skilled professionals in the public sector.
38	Public sector reforms must involve civil society and the private sector for holistic change.
39	The reform process should include input from local communities and citizens to ensure effectiveness.
40	Reforms should focus on reducing bureaucratic red tape to improve efficiency.
41	Public sector reforms must integrate disaster response and climate resilience strategies.
42	Political interference is the main obstacle to public sector reform in Bangladesh.
43	Public servants should be held accountable through regular, independent evaluations.
44	Reforms in Bangladesh's public sector should aim to balance ethics, meritocracy, and professionalism.
